# Supplementary material for: Diabetic Glycation of Human Serum Albumin Affects Its Immunogenicity
Source: Biomolecules. 2024 Nov 23;14(12):1492. doi: 10.3390/biom14121492 (PMC11673269; doi:10.3390/biom14121492)
Supplement: Supplementary file 1 [file biomolecules-14-01492-s001.zip]

Archive with 2 entries (2 files):
- biomolecules-3265008-Supplementary figure s10.pdf
- biomolecules-3265008-supplementary-figure s1-s9.pdf
